# Supplementary material for: A biometric survey of known and prospective murine models of posterior microphthalmia-nanophthalmia
Source: Exp Eye Res. Author manuscript; Available in PMC 2026 Feb 16. (PMC12906678; doi:10.1016/j.exer.2025.110335)
Supplement: Tables ST13 & ST14 [file NIHMS2119121-supplement-SupplementaryST13-ST14.xlsx]

## Sheet: ST 13
Strain	Age	CT	ACD	LT	ONL T	RT	VCD	PL	AL
C57BL/6J	1	0.0853151	0.360605	1.78984	0.0620789	0.21783	0.714429	0.932259	3.16802		Average
		0.00648927	0.0133504	0.0191591	0.00248824	0.00406655	0.0212921	0.0185862	0.0324894		St. dev
Mfrprd6	1	0.0825987	0.37673	1.79839	0.0481317	0.195932	0.65991	0.855843	3.11356		Average
		0.00696508	0.0200184	0.0434921	0.00243638	0.0043299	0.0370398	0.0385813	0.0312119		St. dev
Prss56glcr4	1	0.0810045	0.395352	1.80415	0.0602555	0.220632	0.620964	0.841596	3.12211		Average
		0.00808202	0.011597	0.0257007	0.00243468	0.00558493	0.0265296	0.0261197	0.0373113		St. dev
AdipoR1tm1Dgen	1	0.0783663	0.374992	1.81941	0.040471	0.172416	0.728362	0.880777	3.15355		Average
		0.00570693	0.016123	0.0530119	0.00117331	0.00393536	0.016207	0.016337	0.0229372		St. dev
C1qtnf5tm1.1(KOMP)Vlcg	1	0.0811395	0.332547	1.83361	0.0641117	0.227619	0.699884	0.927503	3.1748		Average
		0.00562469	0.0122983	0.0395375	0.00184071	0.00391914	0.0114381	0.0134285	0.0421503		St. dev
C57BL/6J	4	0.0815464	0.4452	2.14159	0.0589406	0.205152	0.598438	0.80359	3.47523		Average
		0.0043832	0.0157749	0.0287463	0.00305557	0.00480161	0.0111719	0.0107329	0.0321969		St. dev
Mfrprd6	4	0.086046	0.488362	2.13403	0.0321105	0.170913	0.48777	0.658684	3.36713		Average
		0.00539324	0.0093059	0.012674	0.00208592	0.00293896	0.0188526	0.0189911	0.0246456		St. dev
Prss56glcr4	4	0.0804436	0.498607	2.15388	0.060471	0.224869	0.415906	0.640775	3.37371		Average
		0.00457412	0.0130479	0.0217584	0.00282992	0.00758737	0.0314655	0.0290466	0.0305128		St. dev
AdipoR1tm1Dgen	4	0.0823515	0.467289	2.1542	0.0214496	0.150078	0.571543	0.721621	3.42546		Average
		0.00586257	0.0171434	0.02356	0.00267945	0.00882371	0.01815	0.0194452	0.0369077		St. dev
C1qtnf5tm1.1(KOMP)Vlcg	4	0.0822873	0.460963	2.1488	0.0581659	0.208678	0.597649	0.806326	3.49838		Average
		0.00633015	0.0200025	0.025294	0.0015274	0.00462152	0.0113445	0.0101333	0.0476998		St. dev
C57BL/6J	8	0.0865606	0.474547	2.24457	0.0574096	0.206684	0.574183	0.780867	3.58655		Average
		0.0048625	0.0201866	0.0380237	0.00171252	0.00537661	0.0163249	0.0136075	0.0599469		St. dev
Mfrprd6	8	0.0816368	0.506731	2.24133	0.0243779	0.161437	0.457048	0.618485	3.44818		Average
		0.00471807	0.0136564	0.0322023	0.00198087	0.00514323	0.0247316	0.0268287	0.0347881		St. dev
Prss56glcr4	8	0.0864045	0.513236	2.27994	0.0610744	0.230584	0.340809	0.571393	3.45097		Average
		0.0069271	0.0207702	0.0262712	0.00362127	0.00442794	0.0256229	0.0251057	0.054094		St. dev
AdipoR1tm1Dgen	8	0.0878113	0.489816	2.26621	0.0120885	0.130288	0.541732	0.672019	3.51586		Average
		0.00629742	0.0171236	0.0212956	0.00219878	0.00603841	0.0101811	0.00881376	0.0288035		St. dev
C1qtnf5tm1.1(KOMP)Vlcg	8	0.0847299	0.468475	2.22319	0.0585567	0.209493	0.602039	0.811532	3.58793		Average
		0.00483035	0.0189748	0.029909	0.000717556	0.00341849	0.0203403	0.0190601	0.0544395		St. dev
C57BL/6J	12	0.0870866	0.492935	2.26131	0.0574159	0.209387	0.565974	0.775361	3.62803		Average
		0.00637068	0.0118837	0.0471676	0.00224313	0.00463004	0.0122269	0.0117462	0.0342606		St. dev
Mfrprd6	12	0.0856071	0.541158	2.29554	0.019618	0.155183	0.433442	0.588624	3.51093		Average
		0.00780347	0.01828	0.0376961	0.0025792	0.00687206	0.0280467	0.029699	0.0448681		St. dev
Prss56glcr4	12	0.0853123	0.545336	2.31973	0.0554421	0.219035	0.351082	0.570117	3.52049		Average
		0.0067586	0.0199199	0.0284913	0.00206093	0.00416536	0.0309603	0.0304175	0.0505314		St. dev
AdipoR1tm1Dgen	12	0.0837662	0.521595	2.30461	0.00757731	0.121154	0.540485	0.661639	3.57073		Average
		0.00817609	0.0136963	0.0328309	0.00165505	0.00980384	0.0135722	0.014178	0.0418209		St. dev
C1qtnf5tm1.1(KOMP)Vlcg	12	0.091282	0.487758	2.29094	0.0570928	0.207825	0.591246	0.799071	3.66905		Average
		0.00686315	0.0180284	0.0213868	0.0016159	0.00288937	0.00850106	0.00693103	0.0349984		St. dev

## Sheet: ST 14
	CRC
C57BL/6J	1.62991	Average
	0.0308592	St. dev
Mfrprd6	1.58311	Average
	0.0126089	St. dev
Prss56glcr4	1.55942	Average
	0.0249116	St. dev
AdipoR1tm1Dgen	1.5917	Average
	0.015457	St. dev
C1qtnf5tm1.1(KOMP)Vlcg	1.56101	Average
	0.016025	St. dev
Prss56em2(IMPC)J	1.53662	Average
	0.0178211	St. dev
